# Supplementary material for: Long-Term Efficacy of Bilateral Globus Pallidus Internus Deep Brain Stimulation in Myoclonus-Dystonia Associated with KCNN2 Gene Mutation: A Case Study
Source: Int J Mol Sci. 2025 Aug 10;26(16):7736. doi: 10.3390/ijms26167736 (PMC12386642; doi:10.3390/ijms26167736)
Supplement: Supplementary file 1 [file ijms-26-07736-s001.zip]

Archive with 1 entries (1 files):
- ijms-3770980-supplementary.pdf
